# Supplementary material for: Development of a Vocabulary Inventory for English-Mandarin Dual-Language-Learning Infants and Toddlers
Source: Behav Sci (Basel). 2026 Jul 8;16(7):1143. doi: 10.3390/bs16071143 (PMC13404754; doi:10.3390/bs16071143)
Supplement: Supplementary file 1 [file behavsci-16-01143-s001.zip]

Archive with 1 entries (1 files):
- behavsci-4264781-supplementary.pdf
